# Supplementary material for: Slaying little dragons: the impact of the Guinea Worm Eradication Program on dracunculiasis disability averted from 1990 to 2016
Source: Gates Open Res. 2018 Jun 18;2:30. [Version 1] doi: 10.12688/gatesopenres.12827.1 (PMC6139381; doi:10.12688/gatesopenres.12827.1)
Supplement: Supplementary file 1 [file gatesopenres-2-13900-s0000.tgz]

Archive with 1 entries (1 files):
- e79d4ef7-2655-449e-9160-67246e0f743f.docx
